# Supplementary material for: Antioxidant and Anti-Aging Effects of Porphyra-334 Produced from Saccharomyces cerevisiae in Human Skin Models
Source: Mar Drugs. 2026 Feb 28;24(3):98. doi: 10.3390/md24030098 (PMC13027577; doi:10.3390/md24030098)
Supplement: Supplementary file 1 [file marinedrugs-24-00098-s001.zip]

Archive with 1 entries (1 files):
- marinedrugs-4020210-supplementary.pdf
